# Supplementary material for: Deafness alters the spatial mapping of touch
Source: PLoS One. 2018 Mar 2;13(3):e0192993. doi: 10.1371/journal.pone.0192993 (PMC5834188; doi:10.1371/journal.pone.0192993)
Supplement: S1 File — Individual scores for each SOA and individual PCD scores for each hearing (n = 13) and deaf participants (n = 13). (XLSX) [file pone.0192993.s001.xlsx]

## Sheet: Feuil1
	Uncrossed posture								Crossed-arm posture								PDC
	SOA -400	SOA -200	SOA -100	SOA -50	SOA 50	SOA 100	SOA 200	SOA 400	SOA -400	SOA -200	SOA -100	SOA -50	SOA 50	SOA 100	SOA 200	SOA 400
Deaf 1	0	0	0	0.05	0.73	0.95	0.98	1	0.1	0.18	0.38	0.4	0.53	0.55	0.78	1	1.8
Deaf 2	0	0.05	0.05	0.35	0.43	0.6	0.98	0.9	0.98	0.9	0.7	0.55	0.25	0.18	0.05	0.1	5
Deaf 3	0	0	0.03	0.15	0.8	1	0.98	1	0.98	1	0.9	0.58	0.15	0.13	0	0.03	6.75
Deaf 4	0.03	0.03	0.4	0.5	0.68	0.68	0.8	0.95	0.78	0.65	0.6	0.38	0.55	0.48	0.3	0.43	3.05
Deaf 5	0	0.03	0.05	0.28	0.8	0.93	1	1	0.98	0.95	0.9	0.68	0.2	0.08	0.03	0.03	6.55
Deaf 6	0.03	0.05	0.2	0.48	0.78	0.8	0.95	1	0.5	0.65	0.55	0.78	0.6	0.53	0.53	0.43	3.18
Deaf 7	0	0	0.05	0.08	0.9	0.98	1	1	0.98	1	0.98	0.88	0.18	0.08	0	0.08	7.25
Deaf 8	0	0.05	0.25	0.58	0.7	0.83	0.98	1	0.4	0.6	0.43	0.45	0.43	0.58	0.43	0.58	2.75
Deaf 9	0.03	0	0.08	0.28	0.65	0.88	0.98	1	0.43	0.58	0.7	0.7	0.43	0.15	0.5	0.38	4.08
Deaf 10	0	0.03	0.08	0.25	0.78	0.85	0.98	1	0.1	0.28	0.55	0.63	0.63	0.53	0.83	0.95	1.88
Deaf 11	0	0	0.13	0.15	0.48	0.88	1	1	0.98	0.9	0.75	0.6	0.23	0.15	0.03	0.08	5.83
Deaf 12	0	0	0.23	0.4	0.88	0.88	1	0.98	0.9	0.9	0.85	0.65	0.43	0.38	0.03	0.05	5.53
Deaf 13	0	0.03	0.08	0.23	0.78	0.95	1	1	0.78	0.95	0.73	0.65	0.18	0.1	0.08	0.03	6.13
Control 1	0	0.03	0	0.15	0.95	1	1	1	0.08	0.2	0.5	0.4	0.73	0.75	0.85	0.93	1.7
Control 2	0	0	0	0	0.93	1	1	0.98	0.05	0.08	0.05	0.18	0.8	0.85	0.85	0.9	0.85
Control 3	0	0	0.08	0.3	0.8	0.98	1	1	0.55	0.43	0.68	0.53	0.4	0.5	0.43	0.73	3.53
Control 4	0	0	0	0.24	0.92	1	1	1	0.29	0.16	0.53	0.39	0.68	0.71	0.79	0.84	2.03
Control 5	0	0	0.08	0.2	0.95	0.98	1	1	0.23	0.3	0.43	0.53	0.68	0.53	0.6	0.68	2.65
Control 6	0.05	0.13	0.3	0.48	0.73	0.85	0.95	0.95	0.78	0.9	0.75	0.58	0.38	0.23	0.1	0.18	4.65
Control 7	0	0.03	0.15	0.35	0.88	0.95	0.95	1	0.5	0.53	0.5	0.68	0.63	0.48	0.48	0.6	3.28
Control 8	0.03	0	0.2	0.38	0.68	0.8	1	1	0.6	0.65	0.48	0.5	0.38	0.43	0.58	0.68	3.05
Control 9	0	0	0.03	0.08	0.88	0.98	1	0.98	0.35	0.28	0.28	0.33	0.53	0.55	0.65	0.9	2.85
Control 10	0.02	0	0.03	0.15	0.79	0.98	1	0.98	0.07	0.18	0.27	0.62	0.36	0.78	0.65	0.8	2.33
Control 11	0	0.03	0.08	0.33	0.53	0.98	0.93	1	0.38	0.63	0.63	0.45	0.35	0.33	0.2	0.25	3.95
Control 12	0.15	0.38	0.4	0.38	0.65	0.65	0.7	0.88	0.25	0.48	0.4	0.48	0.68	0.6	0.7	0.8	0.45
Control 13	0	0.03	0.03	0.23	0.83	0.85	0.98	1	0.15	0.33	0.45	0.38	0.53	0.63	0.8	0.95	1.78
